# Supplementary material for: Plasma extrachromosomal circular DNA is a pathophysiological hallmark of short‐term intensive insulin therapy for type 2 diabetes
Source: Clin Transl Med. 2023 Oct 20;13(10):e1437. doi: 10.1002/ctm2.1437 (PMC10587738; doi:10.1002/ctm2.1437)
Supplement: Supplementary file 6 — TABLE S1 Primers for outward PCR and Sanger sequencing of eccDNA with sequences of C20orf203 validated in Figure 4C. TABLE S2 Clinical data of T2DM patients not taking antidaibetic medication for 12 months. TABLE S3 Sequencing criteria of all samples in this study. TABLE S4 EccDNA number, eccDNA per million mappable reads, GC median, and coverage per sample. TABLE S5 Average normalized ratio of plasma eccDNA reads to repeat sequences between pre‐SIIT and post‐SIIT groups. TABLE S6 The 522 differential eccGenes between pre‐ and post‐SIIT groups in Figure 3A. TABLE S7 The 31 eccGenes which uniquely presented in pre‐ and post‐SIIT groups. TABLE S8 List of 135 unique eccDNAs carry exons of genes (Fisher's exact test). [file CTM2-13-e1437-s001.xlsx]

## Sheet: Table S1
eccDNA	Sample	Chr	Start	End	Gene	Length	Forward	Reverse	PCR length
C1	Pre_SIIT_7	chr20	32651591	32651973	C20orf203	382	AGGAGGAGGATTAGAGAGCTTAAGT	GCTGCCACATGAAGAGGTAAGACTC	365
C2	Pre_SIIT_11	chr20	32651460	32651841	C20orf203	381	TGAATAGCCAGCCACTGCCATCT	CCTTTGTTATCTCCTCCAGTCTTCT	350
C3	Pre_SIIT_55	chr20	32651612	32651933	C20orf203	321	AGGAGGAGGATTAGAGAGCTTAAGT	GCTGCCACATGAAGAGGTAAGACT	304
C4	Pre_SIIT_22	chr20	32651625	32651989	C20orf203	364	GATCCCTTGAGTGAGGAGAGGAT	TTTGCAGAAGTCACTTAAGCTCTCT	329
C5	Pre_SIIT_39	chr20	32651631	32651935	C20orf203	304	AGGAGGAGGATTAGAGAGCTTAAGT	GCTGCCACATGAAGAGGTAAGACT	287

## Sheet: Table S3
Sample	Percent Duplicates	Percent_GC (100%)	Avg_Sequence length (bp)	Percent Fails	Total Sequences (bp)
DM1_J_1	13.5878	41	150	0	63889598
DM1_J_2	13.2058	41	150	0	63889598
DM1_Q_1	69.5546	51	150	20	82857035
DM1_Q_2	68.5151	51	150	20	82857035
DM10_J_1	5.00059	40	150	0	84023763
DM10_J_2	4.75235	40	150	0	84023763
DM10_Q_1	13.8217	42	150	0	90293804
DM10_Q_2	13.5344	42	150	0	90293804
DM11_J_1	50.1788	47	150	10	103828638
DM11_J_2	47.9411	47	150	0	103828638
DM11_Q_1	32.0985	45	150	0	106518342
DM11_Q_2	31.5995	45	150	0	106518342
DM14_J_1	46.3931	46	150	0	71846199
DM14_J_2	44.3202	46	150	0	71846199
DM14_Q_1	51.3308	49	150	20	81758503
DM14_Q_2	51.0458	49	150	20	81758503
DM15_J_1	46.7054	46	150	0	78121214
DM15_J_2	44.567	46	150	0	78121214
DM15_Q_1	61.2174	49	150	10	93239065
DM15_Q_2	59.7952	49	150	10	93239065
DM16_J_1	7.63178	41	150	0	79068856
DM16_J_2	7.25603	41	150	0	79068856
DM16_Q_1	25.4815	45	150	10	79507311
DM16_Q_2	25.4873	45	150	10	79507311
DM19_J_1	9.63437	41	150	0	76154511
DM19_J_2	9.24044	41	150	0	76154511
DM19_Q_1	57.6696	50	150	20	82927297
DM19_Q_2	56.3151	50	150	20	82927297
DM2_J_1	5.8956	40	150	0	77677498
DM2_J_2	5.65241	40	150	0	77677498
DM2_Q_1	12.022	42	150	0	106617474
DM2_Q_2	11.8542	42	150	0	106617474
DM21_J_1	6.98331	40	150	0	70260490
DM21_J_2	6.69175	40	150	0	70260490
DM21_Q_1	11.0651	41	150	0	82217922
DM21_Q_2	10.4497	41	150	0	82217922
DM22_J_1	8.17238	41	150	0	69710694
DM22_J_2	7.49733	41	150	0	69710694
DM22_Q_1	67.906	52	150	20	61653780
DM22_Q_2	66.0584	52	150	20	61653780
DM23_J_1	40.0215	45	150	0	96981173
DM23_J_2	39.1548	45	150	0	96981173
DM23_Q_1	66.9353	51	150	20	75201757
DM23_Q_2	64.7972	51	150	20	75201757
DM24_J_1	14.8421	42	150	0	94725483
DM24_J_2	14.3041	42	150	0	94725483
DM24_Q_1	56.8483	49	150	10	75606641
DM24_Q_2	54.7527	49	150	20	75606641
DM29_J_1	4.09904	40	150	0	83122757
DM29_J_2	4.0395	40	150	0	83122757
DM29_Q_1	32.2118	46	150	10	80956940
DM29_Q_2	31.4001	46	150	10	80956940
DM3_J_1	11.0515	41	150	0	88396228
DM3_J_2	10.4117	41	150	0	88396228
DM3_Q_1	51.4681	49	150	20	63992281
DM3_Q_2	51.0563	49	150	20	63992281
DM34_J_1	7.80818	40	150	0	96806495
DM34_J_2	7.73124	40	150	0	96806495
DM34_Q_1	58.6413	51	150	20	80311797
DM34_Q_2	57.9957	51	150	20	80311797
DM35_J_1	6.68999	40	150	0	97049859
DM35_J_2	6.59792	40	150	0	97049859
DM35_Q_1	28.6481	45	150	10	95933155
DM35_Q_2	28.3775	45	150	10	95933155
DM36_J_1	40.2659	48	150	0	96304310
DM36_J_2	39.3604	48	150	0	96304310
DM36_Q_1	50.1748	48	150	10	113134027
DM36_Q_2	49.1988	48	150	0	113134027
DM37_J_1	17.3881	42	150	0	82695662
DM37_J_2	17.017	42	150	0	82695662
DM37_Q_1	56.6666	50	150	20	89657731
DM37_Q_2	56.0354	50	150	20	89657731
DM38_J_1	4.59317	39	150	0	83053130
DM38_J_2	4.39624	39	150	0	83053130
DM38_Q_1	13.4854	42	150	0	91747730
DM38_Q_2	13.3498	42	150	0	91747730
DM39_J_1	13.7844	42	150	0	88419886
DM39_J_2	13.3705	42	150	0	88419886
DM39_Q_1	28.7902	46	150	10	88728923
DM39_Q_2	27.9371	46	150	10	88728923
DM4_J_1	13.5027	42	150	0	60634418
DM4_J_2	12.8336	42	150	0	60634418
DM4_Q_1	13.2595	41	150	0	92507431
DM4_Q_2	13.0804	41	150	0	92507431
DM40_J_1	62.1345	46	150	10	74224355
DM40_J_2	59.8765	46	150	10	74224355
DM40_Q_1	26.2982	44	150	10	92242260
DM40_Q_2	25.9841	44	150	10	92242260
DM42_J_1	4.87813	39	150	0	92855866
DM42_J_2	4.72147	40	150	0	92855866
DM42_Q_1	44.4424	46	150	0	72187255
DM42_Q_2	43.9129	47	150	0	72187255
DM44_J_1	12.8044	41	150	0	69502254
DM44_J_2	12.1906	41	150	0	69502254
DM44_Q_1	66.8851	51	150	20	88256904
DM44_Q_2	65.8527	51	150	20	88256904
DM45_J_1	3.99713	39	150	0	88208600
DM45_J_2	3.92941	39	150	0	88208600
DM45_Q_1	26.6366	44	150	10	99568886
DM45_Q_2	26.0431	44	150	10	99568886
DM47_J_1	31.7517	43	150	0	75596206
DM47_J_2	30.3114	43	150	0	75596206
DM47_Q_1	20.819	43	150	10	96009858
DM47_Q_2	20.5386	43	150	10	96009858
DM48_J_1	41.0673	44	150	10	73748751
DM48_J_2	40.0727	44	150	10	73748751
DM48_Q_1	37.1527	47	150	10	54899752
DM48_Q_2	36.0281	47	150	10	54899752
DM49_J_1	5.16179	40	150	0	99802018
DM49_J_2	5.01249	40	150	0	99802018
DM49_Q_1	71.0384	54	150	20	64125548
DM49_Q_2	69.6128	53	150	20	64125548
DM50_J_1	12.429	41	150	0	90550112
DM50_J_2	12.1788	42	150	0	90550112
DM50_Q_1	73.1996	51	150	20	69081763
DM50_Q_2	70.7974	51	150	20	69081763
DM51_J_1	11.9418	40	150	0	94486201
DM51_J_2	11.8445	41	150	0	94486201
DM51_Q_1	3.94409	39	150	0	76512417
DM51_Q_2	3.9325	39	150	0	76512417
DM54_J_1	8.61831	41	150	0	97224260
DM54_J_2	8.46202	41	150	0	97224260
DM54_Q_1	73.4745	53	150	20	62164938
DM54_Q_2	71.2521	53	150	20	62164938
DM55_J_1	21.844	42	150	0	89558454
DM55_J_2	21.2659	42	150	0	89558454
DM55_Q_1	79.8884	55	150	20	61312135
DM55_Q_2	77.7349	55	150	20	61312135
DM7_J_1	49.2517	47	150	0	66928732
DM7_J_2	47.0274	46	150	0	66928732
DM7_Q_1	86.9969	55	150	20	81648445
DM7_Q_2	86.2585	55	150	20	81648445
DM9_J_1	4.19337	40	150	0	69304940
DM9_J_2	3.93041	40	150	0	69304940
DM9_Q_1	15.9502	42	150	10	85471901
DM9_Q_2	15.7366	42	150	10	85471901

## Sheet: Table S4
Sample	Group	eccDNA Counts	Total Mappings	EPM	GC median (100%)	Coverage
DM10_J	pre	45187	174003867	259.69	42.2973	1.29594
DM12_J	pre	19251	179980585	106.962	44.8833	0.692192
DM14_J	pre	38291	165431957	231.461	41.779	0.469315
DM15_J	pre	86202	185390403	464.976	41.9355	0.93281
DM16_J	pre	14446	164560655	87.7853	43.1712	0.296212
DM19_J	pre	53224	161968418	328.607	42.7807	0.648055
DM1_J	pre	20716	137504983	150.656	41.9739	0.222597
DM21_J	pre	16224	147581259	109.933	42.0213	0.2067
DM22_J	pre	58041	148194310	391.655	43.1373	0.653052
DM23_J	pre	51014	222116865	229.672	41.3043	0.558496
DM24_J	pre	64526	205050668	314.683	42.2886	0.723504
DM29_J	pre	24922	171742185	145.113	43.9698	6.86122
DM2_J	pre	18460	161992285	113.956	43.1456	0.401767
DM34_J	pre	17968	200839378	89.4645	43.0686	0.230093
DM35_J	pre	19713	197404162	99.8611	42.2164	2.86794
DM37_J	pre	29686	175006390	169.628	42.1829	0.370737
DM38_J	pre	9399	169663968	55.3977	44.5287	8.22116
DM39_J	pre	46161	190058722	242.878	41.8338	0.502903
DM3_J	pre	19489	187003034	104.218	42.5867	0.239387
DM40_J	pre	68505	183668195	372.982	41.0526	0.714026
DM42_J	pre	53768	191935541	280.136	45.0704	8.85647
DM44_J	pre	29143	146829981	198.481	42.1836	0.374895
DM45_J	pre	9027	179519551	50.2842	45.0617	0.237467
DM47_J	pre	28281	167037233	169.31	41.7085	0.346275
DM48_J	pre	19967	165444380	120.687	40.5198	0.232476
DM49_J	pre	11428	206241060	55.4109	44.4269	3.38289
DM4_J	pre	19623	128881696	152.256	43.0809	0.293629
DM50_J	pre	57635	193561750	297.76	42.1995	0.60742
DM51_J	pre	13369	198885897	67.2194	41.0714	0.213714
DM54_J	pre	85483	205327755	416.325	42.9775	1.2621
DM55_J	pre	98424	199585360	493.142	41.4286	1.17435
DM7_J	pre	71758	158827966	451.797	42.0366	0.793478
DM9_J	pre	17763	143333404	123.928	45.3083	0.310566
DM11_J	pre	237809	256361700	927.631	42.8571	2.43697
DM36_J	pre	340602	219813014	1549.51	43.0267	3.46718
DM10_Q	post	17033	172853409	98.5401	42.2111	0.264558
DM12_Q	post	17521	87145716	201.054	41.7755	0.193401
DM14_Q	post	75145	133397896	563.315	41.7367	0.942929
DM15_Q	post	87992	196362428	448.11	41.6667	0.793543
DM16_Q	post	31797	140276321	226.674	42.5361	0.436416
DM19_Q	post	21265	108863910	195.336	42.5595	0.259506
DM1_Q	post	32075	119109611	269.29	41.519	0.478755
DM21_Q	post	26639	163310374	163.119	40.7482	0.531514
DM22_Q	post	41500	83193564	498.837	41.791	0.424214
DM23_Q	post	38519	105636507	364.637	42.3823	0.600752
DM24_Q	post	51807	128672399	402.627	41.6667	0.630176
DM29_Q	post	31564	131631317	239.791	42.3077	0.393388
DM2_Q	post	22358	207818227	107.584	42.907	0.572019
DM34_Q	post	30115	97365566	309.298	41.2395	0.385003
DM35_Q	post	36743	159977785	229.676	41.5873	0.636252
DM37_Q	post	47014	129538427	362.935	41.5915	0.642366
DM38_Q	post	51024	175770268	290.288	42.2619	0.849428
DM39_Q	post	26685	158934978	167.899	41.2698	0.311174
DM3_Q	post	27417	95811138	286.157	41.7284	0.349479
DM40_Q	post	24360	158421941	153.767	42.4764	0.314689
DM42_Q	post	51298	133107928	385.387	41.2133	0.625336
DM44_Q	post	53445	134973940	395.965	41.7085	0.668979
DM45_Q	post	55987	196321049	285.181	41.1911	0.631318
DM47_Q	post	19742	183679824	107.481	41.9387	0.270329
DM48_Q	post	52974	101510748	521.856	41.0714	0.640257
DM49_Q	post	24399	64141607	380.393	41.6867	0.303764
DM4_Q	post	23805	184198452	129.236	41.8719	0.292097
DM50_Q	post	43818	113051609	387.593	41.2568	0.424182
DM51_Q	post	7040	155043749	45.4065	43.9385	0.244919
DM54_Q	post	11503	78513569	146.51	41.853	0.138197
DM55_Q	post	30574	63955784	478.049	42.3156	0.334686
DM7_Q	post	15968	64282346	248.404	42.7083	0.194478
DM9_Q	post	32046	158570808	202.093	42.6184	0.519007
DM11_Q	post	139582	202511487	689.255	43.6923	1.54098
DM36_Q	post	104785	220762490	474.65	41.4286	1.09776

## Sheet: Table S5
Name	Group	Means
LINE	post	0.426934
LINE	pre	0.492447
LTR	post	0.747698
LTR	pre	0.785862
RC	post	1.22636
RC	pre	1.41242
srpRNA	post	1.49471
SINE	pre	1.51593
SINE	post	1.558
rRNA	post	1.63225
srpRNA	pre	1.69148
rRNA	pre	1.76091
Low_complexity	post	2.06918
Low_complexity	pre	2.19156
snRNA	post	2.20939
scRNA	post	2.29821
scRNA	pre	2.42194
snRNA	pre	2.47878
tRNA	pre	3.32206
tRNA	post	3.68095

## Sheet: Table S6
Gene Name	log2foldChange	pValues
ABCA7	-2.28901	0.0331539
AC093323.1	-2.59749	0.0323129
ADCK2	-1.11806	0.0495064
ADCK5	-1.69725	0.0411023
AMD1	1.23296	0.0064861
ANP32B	-1.1802	0.0184154
APOL2	-2.78325	0.030984
AQP8	2.83695	0.0120369
ATF3	-1.4175	0.00643944
ATP4A	-3.65815	0.0233764
BRI3	-1.05288	0.0154514
BTN2A2	-3.1494	0.0201937
C19orf12	1.61581	0.0441283
C20orf203	-1.35396	0.0134574
C8orf89	-1.6392	0.0069467
CALY	inf	0.0360317
CAMTA2	2.74902	0.00697954
CARHSP1	-1.57552	0.029442
CASP1	-3.83895	0.0346106
CATSPERD	1.17689	0.0206851
CCDC157	1.74988	0.0465042
CCR1	-2.14147	0.0376329
CD300LD	-1.65554	0.0144328
CD53	-1.1786	0.0162853
CD6	-1.4217	0.000633
CD8A	1.27418	0.0311638
CERS5	1.1567	0.009055
CHAF1B	1.21977	0.0320125
CHRNE	1.45334	0.0271313
CLDN18	1.11416	0.02381
CMTM3	-1.64503	0.0426947
CNR2	1.48264	0.0162853
CPA3	1.39948	0.0250825
CRKL	-1.13406	0.0221907
CSE1L	1.56961	0.00379144
CSTF1	-2.19302	0.0213894
CWH43	1.26214	0.00250813
DNAI2	1.2595	0.0289456
DNAJB14	1.03327	0.0372126
EIF4EBP1	1.58043	0.0370277
ENO2	-3.97088	0.044011
EVX2	-2.89763	0.0376329
FAM160B1	1.01423	0.00461294
FBXO2	2.24287	0.00839236
FBXO30	-1.5462	0.0417967
FGF9	1.17709	0.0194118
FXYD6	1.15197	0.0396635
FXYD6-FXYD2	1.16863	0.019592
GABRR3	-1.16151	0.0399624
GNB4	1.36857	0.00552208
GPER1	1.8345	0.0157855
GPR89B	1.06559	0.0463514
GPRIN1	-1.87612	0.0360317
GSTM4	1.06798	0.0213894
GSTO2	-1.0352	0.017046
HCK	1.65176	0.00149829
HHATL	inf	0.00385729
HOPX	-1.5753	0.00704628
IDUA	-1.82484	0.0293825
IFFO1	-3.22727	0.0253699
IGFN1	-1.53756	0.00636093
IL12A	-2.24008	0.0253699
IL6	-4.75449	0.0346106
IL7	1.00183	0.0208163
INSL6	1.48591	0.0147468
ITGA5	1.59393	0.0166081
KCNJ1	-1.40438	0.0145715
KIF19	1.94139	0.00902006
KPNA6	-1.04924	0.00615524
LBHD2	-3.4984	0.0224943
LBP	-1.23227	0.0131765
LLGL2	1.38789	0.00396938
LMOD1	-1.16823	0.00657577
LONRF2	1.11149	0.0143694
MAP2K3	1.64565	0.00189753
MATN1	-2.96539	0.0233764
MS4A6A	1.96868	0.0376329
MSTN	-2.35476	0.0366713
NCOA4	-1.89223	0.0157855
NDST2	-3.14947	0.0329694
NEMP2	-1.02659	0.0335327
NIPAL3	-1.13701	0.0135794
NR2C1	1.27835	0.0274482
NTN5	-2.56509	0.0346106
OR52I2	2.04124	0.0293825
OR5H1	-3.87437	0.0208626
OR6C2	-3.04877	0.0423153
OSBPL2	-1.20507	0.0145487
PADI1	1.67309	0.00744313
PARP15	1.00739	0.00584848
PATZ1	-1.97624	0.0143539
PCDH11X	1.00602	0.00247744
PDCD11	-1.11769	0.00912519
PDP1	1.21235	0.0010292
PFKFB4	-1.29509	0.00687555
PIGR	-1.56195	0.0417967
PIK3C2B	1.07756	0.00729
PIK3CG	1.09388	0.0311638
PIP5KL1	-2.84321	0.044011
PKMYT1	-1.95668	0.0253294
PNPT1	1.32202	0.011331
PON3	1.17289	0.0318229
PRPF38B	-3.27392	0.0423153
PSMC3IP	-4.59224	0.0346106
PTP4A2	1.4697	0.0334856
QRICH1	1.01642	0.0273583
R3HDM2	1.03528	2.16e-05
RBL2	-1.00334	0.019592
RHD	1.30052	0.0348353
RIOK2	-1.77052	0.0331834
RNF114	-1.62522	0.0318798
RNF146	1.43715	0.0370277
RSPRY1	-1.15523	0.00914161
RSRP1	1.40846	0.00687374
SBK1	1.24834	0.00326867
SEC14L5	-1.31086	0.0289664
SELENOT	1.37072	0.0321346
SERHL2	-1.46134	0.0411023
SERINC1	1.09414	0.0418881
SERPINB5	1.99002	0.0194118
SERPINB9	-1.49798	0.0331539
SERPINF1	-2.13636	0.00902006
SLC15A1	1.00267	0.00564413
SLC27A1	-1.08099	0.0339878
SLC38A3	-1.53634	0.0103239
SLC47A2	1.01177	0.02381
SLC6A5	1.17487	0.00165948
SLIRP	1.07264	0.0382811
SMIM3	1.8578	0.0280078
SMYD1	1.03992	0.0383188
SPACA3	1.30453	0.0467895
SPRY4	1.9043	0.021098
SRPX2	1.8567	0.0157679
STK11	-1.40397	0.0105835
STK25	-1.59532	0.0260886
SUDS3	-1.01327	0.0164724
SWI5	1.51555	0.00236201
TAGAP	2.03303	0.0360317
TCAF1	1.02667	0.0497899
TCN1	-1.92939	0.044011
TEX33	1.84273	0.0287679
TFAM	-4.63104	0.00385729
TGS1	1.20992	0.0137548
THEM6	-4.74898	0.00419259
THOC5	1.30459	0.0181761
TMED1	inf	0.00915169
TMF1	-1.28501	0.0110964
TMSB15B	1.62094	0.0328454
TNFAIP8L1	-1.61156	0.0238241
TTF1	1.32641	0.0217902
TTK	1.27299	0.034529
TUBD1	1.40858	0.0211631
TUG1	-2.25617	0.0454469
TWIST2	1.16764	0.00189603
TXNDC16	1.05668	0.0199111
UBIAD1	-1.30982	0.014368
UBN1	1.08619	0.0321346
UBXN2A	1.03712	0.00277963
UFD1	1.31021	0.011737
VAMP5	1.76685	0.0239066
VILL	-2.30287	0.00587613
WARS1	-1.2036	0.0264043
WASHC4	1.01328	0.0217683
WDR90	-2.07747	0.0426947
YBX3	-1.23066	0.0156066
YPEL5	-3.38905	0.0142662
ZBED4	-1.68159	0.0025819
ZBTB21	1.17449	0.023121
ZBTB32	-2.97623	0.00663338
ZBTB7B	2.51107	0.0184212
ZNF197	-1.0779	0.0137948
ZNF280C	1.18897	0.0328454
ZNF577	-1.32822	0.0372846
ZNF740	-2.67871	0.0100578
AC002996.1	1.07637	0.0334856
ADORA2B	-1.59288	0.0211631
AL096814.1	-2.73682	0.029974
C5orf24	-2.04753	0.00697005
CBX7	-1.31469	0.0214482
CCDC163	inf	0.0360317
CFHR4	-1.18672	0.0417967
CHRNA4	1.04441	0.0435893
CINP	1.69077	0.0261155
CLEC12A	1.32323	0.0105536
CRYM	1.01457	0.0444168
ERV3-1	1.33271	0.0313221
FANCM	1.08684	0.0348353
GNA11	-1.32676	0.023121
HSPA8	inf	0.0224943
LDHAL6A	-1.48366	0.0372625
MAP3K12	-2.0277	0.0184212
MAPKBP1	-1.16123	0.00318908
MT1F	-3.7184	0.0423153
MYOZ2	-1.40375	0.0274482
NBL1	-1.46879	0.00527896
NDUFA5	-2.28473	0.0376329
NSMCE1	-1.00049	0.0154514
NUP85	1.15475	0.0143441
PIGS	-2.11948	0.0206584
PLEKHM2	-1.36093	0.0184311
PRMT9	-1.20034	0.0328895
QARS1	-1.74073	0.0411023
RGL3	-1.0929	0.0382689
RPN1	1.10537	0.0485254
SARAF	-1.81946	0.0328454
SEC11A	-1.38874	0.0184162
SLC38A11	1.22597	0.00941673
SPATA2	-2.59088	0.0454588
STX1A	-2.19503	0.0198716
TMEM184C	-1.0139	0.0305935
TOR3A	-1.93876	0.0349191
VPS37C	-1.29296	0.0135949
WNT8B	-1.36118	0.022985
WNT9A	-1.27593	0.0250825
ZCCHC8	-1.25747	0.0475704
ZFX	1.33456	0.0134574
ZNF487	1.27045	0.0056622
ZNF785	-2.10635	0.03281
ABCD1	-2.28053	0.0323129
AC092073.1	-3.3887	0.0224943
AKT1	1.32257	0.0376329
APOBEC3A	-4.36335	0.0360317
APOBEC3D	1.48295	0.0190589
ARMCX5-GPRASP2	1.29737	0.0158302
ASB6	-3.52602	0.0360317
B3GNT5	1.05837	0.0234566
BCLAF1	1.74939	0.00247576
C2orf74	1.12237	0.0130419
CA4	-1.51851	0.0328454
CAPN11	-1.04772	0.0408217
CCNL1	-1.6191	0.0121101
CENPE	1.12318	0.0261345
CEP78	1.59633	0.0124193
CHMP5	-1.85266	0.03281
CNTNAP3	1.62683	0.00541444
COMMD6	-1.68903	0.0365804
CXCL6	1.76557	0.0406712
CYB561D2	-2.96909	0.0142662
DDX21	-1.32804	0.0289651
DMTF1	1.70882	0.00650483
DRC7	-1.23747	0.04217
FAM133B	1.49741	0.0186869
GAREM2	-1.80291	0.0370277
GLIPR1	-1.14982	0.0451433
GPR65	-3.13349	0.029974
GPRC5A	1.67577	0.0282931
HAGH	-1.27819	0.00958105
HNRNPA2B1	1.12661	0.0417967
KLLN	-2.81605	0.0142662
KLRG1	1.32961	0.0147604
LPAR6	1.02048	0.0359537
LRRC30	inf	0.0360317
LTA4H	1.47753	0.00776356
MFSD4A	-1.21302	0.0292975
MYL5	-3.42335	0.0142662
OLFM4	-1.41602	0.0166471
OTUD7A	1.53806	0.0349191
OTULIN	1.36817	0.0143491
PAX9	-2.43956	0.0253699
PGPEP1	-1.8815	0.0166081
PKD1	-1.37386	0.0274482
PMM1	-2.21803	0.0214343
POLR1A	1.12826	0.00664518
PPIB	-2.76917	0.044011
PSG6	2.18864	0.0323129
PSMC5	inf	0.0360317
RBPMS2	1.0662	0.023121
REPS1	1.20201	0.000404
RNASEL	1.46982	0.0230506
SENP1	1.14474	0.024845
SFXN2	2.1401	0.0209897
SLC24A1	1.06502	0.0237952
SPATA45	1.52093	0.0331834
SPI1	1.61142	0.0465042
SUV39H1	2.84317	0.0346106
TCP1	3.2142	0.0107874
TDRKH	1.50364	0.029442
TEX29	1.77664	0.00897457
THAP4	1.32162	0.0128102
THEMIS2	-1.95408	0.0445533
THRSP	-2.38071	0.0178172
TMEM213	1.04189	0.0410666
TMEM231	3.34771	0.00410684
TMPRSS3	-1.98799	0.030984
UBE2Q1	-5.01314	0.0208626
USP41	2.33673	0.00607046
VDAC1	1.04392	0.0372126
WASHC2A	1.5063	0.0135949
XKR5	-1.11852	0.0214482
YBX1	2.10441	0.0161965
ZNF112	1.71696	0.012146
ZNF534	2.45471	0.0144452
ZNF736	1.30553	0.00273661
AC093512.2	-2.51478	0.0206584
AC132217.2	1.86288	0.0196328
AC242842.3	1.90059	0.00638908
ACP1	-1.66287	0.0239066
AKR1C2	1.11063	0.0438059
AMDHD1	1.12294	0.0372625
AMPD2	1.32088	0.0214343
ANKDD1B	1.20011	0.00643944
B3GAT1	-1.28239	0.0320125
BBC3	-3.52642	0.0144833
C11orf95	-3.67636	0.029974
C1orf189	-2.77074	0.0249325
C1orf50	2.8895	0.0243902
CALR3	2.27302	0.0206584
CD164L2	-3.74494	0.0346106
CDRT1	1.50524	0.0285437
CFAP69	1.07089	0.00512751
COLGALT1	1.81842	0.0230506
COX14	-3.06306	0.0170556
CREG2	1.98854	0.000698
CTSZ	-2.066	0.030984
DAP3	1.17072	0.0184154
DLK1	-3.47124	0.0414911
DSTN	1.83501	0.0124193
DUOX1	1.14365	0.0357288
EED	1.66145	0.0166471
ERH	2.98902	0.0249325
ESPL1	2.9022	0.00198762
FGF7	1.26977	0.00564413
FKBP15	1.61508	0.00491931
FOSL1	-4.23333	0.0128512
GCSAML	1.04881	0.0133074
GJB1	-2.4775	0.0107874
GOLGA2	2.21294	0.00697954
GPR68	1.96904	0.0463724
GPRC6A	1.60749	0.0467895
GTF2A2	-1.70755	0.0414911
HAMP	-3.28452	0.0329694
HCFC2	1.09257	0.0135949
HENMT1	2.38017	0.0206584
HROB	2.70374	0.0423153
HYAL2	inf	0.0224943
IGFBP6	inf	0.0360317
INPP5E	2.55201	0.0253699
INS-IGF2	1.37729	0.0421304
IQCF1	-4.21031	0.0346106
KLHL12	1.26174	0.0289651
MBTPS2	1.48516	0.00897457
NANOGNB	-2.81995	0.0134712
NBPF15	2.80036	0.00791546
NDOR1	2.51588	0.0360317
NLE1	-3.15595	0.0293825
NMS	2.33459	0.0170556
NOTCH2NLC	2.23671	0.00381239
ODF2L	1.33236	0.0143491
OXGR1	2.0027	0.0454588
P3H3	-2.97336	0.0423153
PATL1	1.87143	0.00713042
PDE4DIP	1.36349	0.00155167
PLAAT1	2.19957	0.00213037
PLD4	-3.50806	0.0280078
POGLUT1	-1.54249	0.0382214
PPP1R1B	-2.60353	0.00592154
PRSS48	-2.25633	0.0293825
PSMA5	1.58097	0.00603536
RIOK1	1.50318	0.008252
RPL26	#NAME?	0.0224943
RPS5	-2.64313	0.00858996
SLAMF8	2.58307	0.044011
SLC12A2	1.18548	0.0018772
SLC22A12	-1.53447	0.044011
SLC5A9	1.84151	0.0164724
SNRPB2	3.32823	0.0112782
SNRPD1	1.57382	0.0463724
SRRD	3.68797	0.0224943
SRSF3	2.21654	0.0209897
SS18L2	-1.50114	0.0426947
STBD1	-2.87165	0.0134712
SUPT4H1	-2.14739	0.0454588
TAF13	1.44572	0.0445533
TCF25	-1.04851	0.0313221
TGFBR1	1.91055	0.00103904
TM9SF4	1.00041	0.0400717
TMEM170A	1.90418	0.0134712
TMEM255A	1.40045	0.0418881
TMEM30A	1.56056	0.0101094
TMEM80	-2.48244	0.0383005
TMPO	-2.15975	0.0115396
TMPRSS12	1.24494	0.00760127
TUBGCP4	1.02425	0.0476581
UBA7	-1.59427	0.0346252
VEZF1	-1.58636	0.0376329
VN1R2	inf	0.0360317
WDR97	-4.00985	0.0178172
ZBTB7A	-1.2013	0.0328454
ZMAT5	1.12073	0.0377276
ZNF572	2.3302	0.0190589
ZNF671	inf	0.0360317
ZNF766	1.74671	0.0196328
ZNF823	2.48357	0.0140428
ZNF852	inf	0.0224943
ZUP1	1.46185	0.0263311
ANKRD13A	-1.43188	0.00606022
BAMBI	1.42578	0.0454588
LEFTY2	inf	0.0360317
NXT2	-2.2013	0.0360317
RFX5	-2.75748	0.0414911
ZFP69B	inf	0.0224943
ABHD10	1.37993	0.0417967
ADAT1	1.60866	0.0186352
ADCYAP1	inf	0.0360317
ADGRD2	1.56683	0.00975977
ALKBH1	1.293	0.0370277
ANGPTL6	-4.39307	0.029974
ATOH7	inf	0.0360317
DTX2	1.80709	0.0346252
FOLH1	1.21787	0.0134574
GIMAP7	2.72235	0.0206584
GSKIP	1.91355	0.00352427
LGALS9C	2.29944	0.0069314
LMOD2	1.41361	0.0454469
MFSD8	1.60878	0.00755292
MRPS24	inf	0.0360317
MXD3	inf	0.0142662
MYBL1	1.44927	0.01696
NAPA	-1.62268	0.0381666
PNPLA5	-3.41907	0.0243902
PRKAG3	-2.81719	0.0233764
RAI2	1.23406	0.00738893
SLC17A9	-1.69265	0.0376329
SLC9A3R1	-2.1353	0.0121101
SLITRK5	-2.32194	0.0454588
SMCR8	-2.51136	0.0376329
SPDEF	1.34716	0.00944202
TCHHL1	inf	0.0360317
TNNT2	2.25257	0.011737
UQCR11	-2.81307	0.0233764
URB2	1.11165	0.0358399
BSND	1.28311	0.0289456
IL18RAP	1.68199	0.0186869
ISCU	-4.6051	0.0346106
LACTB2	1.24128	0.0421304
SOX8	inf	0.0224943
STK11IP	-1.76498	0.0360317
ZNF687	-2.53534	0.0360317
DOK1	-2.69036	0.0243902
VTN	inf	0.0360317
ABRA	2.01278	0.030984
ATXN7L3	inf	0.0224943
C1QBP	-2.73465	0.0170556
DNAJB9	inf	0.0224943
EDN1	-2.61275	0.0323129
FBXO7	1.73994	0.0263463
LIPE	1.22185	0.0328454
MED8	inf	0.0224943
MYBPH	3.07785	0.0346106
NKX3-1	-4.27131	0.0423153
PCK1	1.66747	0.0465042
PEX16	1.97717	0.0253294
RASL11A	-1.88273	0.029974
SAMD10	-1.71269	0.0360317
SLC29A1	1.70427	0.0406712
TBC1D10B	-3.33789	0.00669228
ZNF134	inf	0.0224943
ARHGAP30	1.69708	0.0499999
CARS1	inf	0.0142662
CD151	-2.90189	0.0208626
DCTD	1.53523	0.0106072
FLAD1	2.2901	0.0253294
LCN10	inf	0.0360317
NCBP2L	2.11479	0.0144452
NSUN4	1.90611	0.0186352
PRF1	-2.33621	0.0360317
PXMP2	-2.73506	0.0414911
XK	1.7734	0.00638908
C3AR1	1.66008	0.044011
GPR18	2.25609	0.0323129
H2BC18	2.40886	0.0376329
PM20D1	1.56608	0.0331539
TUBB4A	2.58708	0.0454588
ACSM2B	2.41878	0.0069314
FSD1	2.4105	0.0201937
HMGA1	2.82655	0.00858996
OPN4	3.04945	0.0454469
POU4F2	inf	0.0360317
RTKN	1.74161	0.0346252
UPK1B	2.22505	0.0118986
VGLL2	2.76009	0.0329694
XKRX	2.28536	0.030984
ACYP1	-3.62975	0.0144328
OR56A1	1.35185	0.0331834
REC8	2.04447	0.0167287
ERVW-1	2.06537	0.0366713
TRIL	-3.45833	0.044011
TMC8	2.62473	0.0118986
SPATA19	inf	0.0224943
FOXO3B	1.84504	0.0454588
POTEF	2.26714	0.0253294
GAS2L1	2.9357	0.0329694
HOATZ	3.30443	0.00102524
PPAN-P2RY11	2.69699	0.0366713
DNMT3L	3.77	0.0224943
EIF2B5	2.26135	0.0144328
GHITM	3.96799	0.00669228
NFKBIA	3.7446	0.0360317
ADAM33	3.0707	0.0144328
ALDH3A1	3.2669	0.0144328
B4GALT3	2.46751	0.0423153
FAM72B	3.12194	0.0360317
OR7A10	3.48061	0.029974
PSPN	3.55853	0.0208626
UQCRFS1	2.87812	0.0293825
AIFM3	2.43465	0.0454588
IGLL1	2.76505	0.0208626
MS4A10	2.42086	0.00922515
OR2AG1	3.42748	0.0134712
PGBD2	3.06947	0.0329694
ISYNA1	3.95347	0.029974
AARD	5.39114	0.029974
CHCHD7	4.73605	0.0208626
DGCR6L	5.45452	0.0346106
EFNA2	5.21963	0.0144328
MTMR10	4.02583	0.0208626
RRP8	4.04147	0.0224943
TCF24	3.75223	0.0360317
CLCF1	5.71008	0.0346106
PNCK	5.80315	0.0142662
SLC12A7	6.10116	0.0346106
RNASE2	Inf	0.0360317

## Sheet: Table S7
Coding	Pre	Pre.none	Post	Post.none	Pvalues
HHATL	11	24	0	35	0.000386
TMED1	9	26	0	35	0.00217142
MXD3	8	27	0	35	0.00498622
CARS1	8	27	0	35	0.00498622
SOX8	7	28	0	35	0.011219
ATXN7L3	7	28	0	35	0.011219
DNAJB9	7	28	0	35	0.011219
HYAL2	7	28	0	35	0.011219
MED8	7	28	0	35	0.011219
SPATA19	7	28	0	35	0.011219
ZNF134	7	28	0	35	0.011219
HSPA8	7	28	0	35	0.011219
RPL26	7	28	0	35	0.011219
ZNF852	7	28	0	35	0.011219
ZFP69B	7	28	0	35	0.011219
RNASE2	0	35	6	29	0.0247591
PSMC5	6	29	0	35	0.0247591
VN1R2	6	29	0	35	0.0247591
CALY	6	29	0	35	0.0247591
ADCYAP1	6	29	0	35	0.0247591
IGFBP6	6	29	0	35	0.0247591
LCN10	6	29	0	35	0.0247591
LEFTY2	6	29	0	35	0.0247591
MRPS24	6	29	0	35	0.0247591
POU4F2	6	29	0	35	0.0247591
VTN	6	29	0	35	0.0247591
CCDC163	6	29	0	35	0.0247591
LRRC30	6	29	0	35	0.0247591
ZNF671	6	29	0	35	0.0247591
ATOH7	6	29	0	35	0.0247591
TCHHL1	6	29	0	35	0.0247591

## Sheet: Table S8
Exon Name	Pre	Pre.none	Post	Post.none	Pvalues	Gene Name
ENSE00001506956.3	12	23	0	35	0.000157	SQSTM1
ENSE00003610656.1	12	23	0	35	0.000157	MRNIP
ENSE00002021314.1	0	35	10	25	0.000926	CDO1
ENSE00003139097.1	9	26	0	35	0.00217142	HAMP
ENSE00003968419.1	9	26	0	35	0.00217142	RIMS2
ENSE00002108955.1	0	35	9	26	0.00217142	SDC2
ENSE00000958422.1	8	27	0	35	0.00498622	POGK
ENSE00003544353.1	8	27	0	35	0.00498622	SLIT1
ENSE00002816929.1	8	27	0	35	0.00498622	ITGB7
ENSE00001578116.1	8	27	0	35	0.00498622	IL1RN
ENSE00001851914.2	8	27	0	35	0.00498622	PDE5A
ENSE00001402214.1	8	27	0	35	0.00498622	PNISR
ENSE00003686129.1	8	27	0	35	0.00498622	ADAP1
ENSE00003621961.1	8	27	0	35	0.00498622	COX19
ENSE00001371173.1	0	35	8	27	0.00498622	MS4A10
ENSE00001925489.1	0	35	8	27	0.00498622	MEI1
ENSE00001175669.3	0	35	8	27	0.00498622	CCDC134
ENSE00003799048.1	0	35	8	27	0.00498622	RABL6
ENSE00001847737.1	7	28	0	35	0.011219	KIAA1614
ENSE00001128670.1	7	28	0	35	0.011219	NFRKB
ENSE00003623462.1	7	28	0	35	0.011219	RAPGEF3
ENSE00003660111.1	7	28	0	35	0.011219	DDX23
ENSE00003618979.1	7	28	0	35	0.011219	ESRRB
ENSE00001865659.2	7	28	0	35	0.011219	CIAO2A
ENSE00002566198.1	7	28	0	35	0.011219	SNX1
ENSE00002590303.1	7	28	0	35	0.011219	SLC6A2
ENSE00003563105.1	7	28	0	35	0.011219	PLEKHG4
ENSE00002629336.1	7	28	0	35	0.011219	KCTD19
ENSE00003501917.1	7	28	0	35	0.011219	SPATA22
ENSE00003714620.1	7	28	0	35	0.011219	NEDD4L
ENSE00003591758.1	7	28	0	35	0.011219	RPS5
ENSE00002313741.1	7	28	0	35	0.011219	GRAMD4
ENSE00003893175.1	7	28	0	35	0.011219	HAUS3
ENSE00003506470.1	7	28	0	35	0.011219	POLN
ENSE00002073577.1	7	28	0	35	0.011219	NSG1
ENSE00001989449.3	7	28	0	35	0.011219	H1-3
ENSE00001795780.1	7	28	0	35	0.011219	EGFR
ENSE00003549229.1	7	28	0	35	0.011219	FKTN
ENSE00003738772.1	0	35	7	28	0.011219	ANKRD35
ENSE00000933117.1	0	35	7	28	0.011219	LOXL4
ENSE00002079378.1	0	35	7	28	0.011219	TADA2B
ENSE00002134925.1	0	35	7	28	0.011219	VPS37A
ENSE00000796532.1	6	29	0	35	0.0247591	ATF6
ENSE00003732021.1	6	29	0	35	0.0247591	ELK4
ENSE00003687106.1	6	29	0	35	0.0247591	PCNX2
ENSE00003486984.1	6	29	0	35	0.0247591	ACTN2
ENSE00001239711.1	6	29	0	35	0.0247591	PSAP
ENSE00001418408.1	6	29	0	35	0.0247591	SH2D4B
ENSE00002194964.2	6	29	0	35	0.0247591	NAALADL1
ENSE00003913216.1	6	29	0	35	0.0247591	DLG2
ENSE00002184464.2	6	29	0	35	0.0247591	FEZ1
ENSE00003916925.1	6	29	0	35	0.0247591	CDKN1B
ENSE00001192093.1	6	29	0	35	0.0247591	KRT3
ENSE00001305262.1	6	29	0	35	0.0247591	XPOT
ENSE00001210527.1	6	29	0	35	0.0247591	CSRP2
ENSE00001889202.1	6	29	0	35	0.0247591	RASL11A
ENSE00000939189.1	6	29	0	35	0.0247591	BRCA2
ENSE00003603252.1	6	29	0	35	0.0247591	UGGT2
ENSE00001467058.1	6	29	0	35	0.0247591	GRTP1
ENSE00001950714.1	6	29	0	35	0.0247591	LRR1
ENSE00002451029.1	6	29	0	35	0.0247591	ESR2
ENSE00002501800.1	6	29	0	35	0.0247591	LGMN
ENSE00002466708.1	6	29	0	35	0.0247591	BEGAIN
ENSE00002555238.1	6	29	0	35	0.0247591	ZNF280D
ENSE00002680328.1	6	29	0	35	0.0247591	CIITA
ENSE00002612044.1	6	29	0	35	0.0247591	ZNF785
ENSE00003798586.1	6	29	0	35	0.0247591	FTO
ENSE00003631692.1	6	29	0	35	0.0247591	ESRP2
ENSE00003462776.1	6	29	0	35	0.0247591	KLHL36
ENSE00002535013.1	6	29	0	35	0.0247591	MC1R
ENSE00002450515.1	6	29	0	35	0.0247591	ENSG00000198211
ENSE00003683932.1	6	29	0	35	0.0247591	DHX33
ENSE00002717956.1	6	29	0	35	0.0247591	SSH2
ENSE00003889170.1	6	29	0	35	0.0247591	NMT1
ENSE00002847784.1	6	29	0	35	0.0247591	FAAP24
ENSE00003626004.1	6	29	0	35	0.0247591	PPFIA3
ENSE00003090022.1	6	29	0	35	0.0247591	HRC
ENSE00000962652.1	6	29	0	35	0.0247591	ABCG5
ENSE00003705101.1	6	29	0	35	0.0247591	ENSG00000273269
ENSE00003488714.1	6	29	0	35	0.0247591	CALM2
ENSE00003627205.1	6	29	0	35	0.0247591	NRXN1
ENSE00001585397.1	6	29	0	35	0.0247591	AAK1
ENSE00001272644.5	6	29	0	35	0.0247591	EVX2
ENSE00001526933.1	6	29	0	35	0.0247591	C2orf88
ENSE00003660394.1	6	29	0	35	0.0247591	NABP1
ENSE00003659559.1	6	29	0	35	0.0247591	TMBIM1
ENSE00003850390.1	6	29	0	35	0.0247591	PSMF1
ENSE00003690727.2	6	29	0	35	0.0247591	CFAP61
ENSE00001543364.2	6	29	0	35	0.0247591	C20orf203
ENSE00003821827.1	6	29	0	35	0.0247591	ENSG00000285382
ENSE00003704395.1	6	29	0	35	0.0247591	TOX2
ENSE00003467523.1	6	29	0	35	0.0247591	SEPTIN5
ENSE00003596438.1	6	29	0	35	0.0247591	ENSG00000284874
ENSE00001543381.3	6	29	0	35	0.0247591	GP1BB
ENSE00001047464.1	6	29	0	35	0.0247591	KIAA1671
ENSE00001075375.1	6	29	0	35	0.0247591	NUP210
ENSE00003553818.1	6	29	0	35	0.0247591	VILL
ENSE00001078410.1	6	29	0	35	0.0247591	ZNF445
ENSE00003490650.1	6	29	0	35	0.0247591	ITIH4
ENSE00003582558.1	6	29	0	35	0.0247591	ENSG00000243696
ENSE00001885753.1	6	29	0	35	0.0247591	ENAM
ENSE00001123124.3	6	29	0	35	0.0247591	HNRNPD
ENSE00002078674.1	6	29	0	35	0.0247591	FAT1
ENSE00003654359.1	6	29	0	35	0.0247591	TRIO
ENSE00000743382.1	6	29	0	35	0.0247591	FST
ENSE00002061767.1	6	29	0	35	0.0247591	PDE4D
ENSE00003691283.1	6	29	0	35	0.0247591	SH3TC2
ENSE00001886387.1	6	29	0	35	0.0247591	MOCS1
ENSE00003527735.1	6	29	0	35	0.0247591	SNX14
ENSE00003916847.1	6	29	0	35	0.0247591	ENSG00000271793
ENSE00002154575.1	6	29	0	35	0.0247591	FAM220A
ENSE00002727443.1	6	29	0	35	0.0247591	ENSG00000286075
ENSE00003520070.1	6	29	0	35	0.0247591	DPP6
ENSE00002115566.1	6	29	0	35	0.0247591	RMDN1
ENSE00003802647.1	6	29	0	35	0.0247591	KCNQ3
ENSE00003476350.1	6	29	0	35	0.0247591	AGO2
ENSE00001877665.1	6	29	0	35	0.0247591	TTLL11
ENSE00000752040.1	0	35	6	29	0.0247591	FBXO42
ENSE00003320283.1	0	35	6	29	0.0247591	EIF4G3
ENSE00001783089.1	0	35	6	29	0.0247591	PATL1
ENSE00002225151.1	0	35	6	29	0.0247591	COG6
ENSE00001285128.3	0	35	6	29	0.0247591	RNASE2
ENSE00001331473.1	0	35	6	29	0.0247591	ENTPD5
ENSE00003660224.1	0	35	6	29	0.0247591	KLHDC4
ENSE00003621536.1	0	35	6	29	0.0247591	ASGR1
ENSE00002762711.1	0	35	6	29	0.0247591	LDLRAD4
ENSE00003632982.1	0	35	6	29	0.0247591	ATP9B
ENSE00003808619.1	0	35	6	29	0.0247591	TTN
ENSE00001600214.1	0	35	6	29	0.0247591	SLC23A2
ENSE00003515064.1	0	35	6	29	0.0247591	IGLL1
ENSE00001795524.1	0	35	6	29	0.0247591	LARS2
ENSE00003488287.1	0	35	6	29	0.0247591	SELENOT
ENSE00002050181.1	0	35	6	29	0.0247591	ART3
ENSE00003746606.1	0	35	6	29	0.0247591	SRSF3
ENSE00001195392.1	0	35	6	29	0.0247591	DIPK1B
